# Supplementary material for: ﻿Two new species of the family Aoridae (Crustacea, Malacostraca, Amphipoda) from Korean waters
Source: Zookeys. 2024 Aug 20;1210:117–32. doi: 10.3897/zookeys.1210.124190 (PMC11350278; doi:10.3897/zookeys.1210.124190)
Supplement: XML Treatment for Aoroides [file zookeys.1210.124190-treatment1.xml]

<!DOCTYPE tp:taxon-treatment
  PUBLIC "-//TaxonX//DTD Taxonomic Treatment Publishing DTD v0 20100105//EN" "tax-treatment-NSO.dtd">
<tp:taxon-treatment xmlns:tp="http://www.plazi.org/taxpub"><tp:treatment-meta><kwd-group><label>Taxon classification</label><kwd>
              <named-content content-type="kingdom">Animalia</named-content>
            </kwd><kwd>
              <named-content content-type="order">Amphipoda</named-content>
            </kwd><kwd>
              <named-content content-type="family">Aoridae</named-content>
            </kwd></kwd-group><mixed-citation publication-type="journal"><person-group><name><surname>Kim</surname><given-names>June</given-names></name><name><surname>Choi</surname><given-names>Jae-Hong</given-names></name><name><surname>Kim</surname><given-names>Yu-Jin</given-names></name><name><surname>Im</surname><given-names>Hyeong-Woo</given-names></name><name><surname>Kim</surname><given-names>Young-Hyo</given-names></name></person-group><article-title>﻿Two new species of the family <tp:taxon-name><tp:taxon-name-part taxon-name-part-type="family">Aoridae</tp:taxon-name-part></tp:taxon-name> (<tp:taxon-name><tp:taxon-name-part taxon-name-part-type="subphylum">Crustacea</tp:taxon-name-part></tp:taxon-name>, <tp:taxon-name><tp:taxon-name-part taxon-name-part-type="class">Malacostraca</tp:taxon-name-part></tp:taxon-name>, <tp:taxon-name><tp:taxon-name-part taxon-name-part-type="order">Amphipoda</tp:taxon-name-part></tp:taxon-name>) from Korean waters</article-title><source>Zookeys</source><day>20</day><month>08</month><year>2024</year><volume>1210</volume><fpage>117</fpage><lpage>132</lpage><pub-id pub-id-type="doi">10.3897/zookeys.1210.124190</pub-id></mixed-citation></tp:treatment-meta><tp:nomenclature><label>﻿Genus</label><tp:taxon-name>
            <object-id xmlns:xlink="http://www.w3.org/1999/xlink" content-type="arpha" xlink:type="simple">70DF1C7B-FE66-5EE2-95E9-E09EFF9635D7</object-id>
            <tp:taxon-name-part taxon-name-part-type="genus" reg="Aoroides">Aoroides</tp:taxon-name-part>
          </tp:taxon-name><tp:taxon-authority>Walker, 1898</tp:taxon-authority></tp:nomenclature><tp:treatment-sec sec-type="type species" id="SECID0EVAAE"><title>Type species.</title><p><italic><tp:taxon-name><tp:taxon-name-part taxon-name-part-type="genus" reg="Aoroides">Aoroides</tp:taxon-name-part><tp:taxon-name-part taxon-name-part-type="species" reg="columbiae">columbiae</tp:taxon-name-part></tp:taxon-name></italic> Walker, 1898.</p></tp:treatment-sec></tp:taxon-treatment>
