# Supplementary material for: ﻿Two new species of the family Aoridae (Crustacea, Malacostraca, Amphipoda) from Korean waters
Source: Zookeys. 2024 Aug 20;1210:117–32. doi: 10.3897/zookeys.1210.124190 (PMC11350278; doi:10.3897/zookeys.1210.124190)
Supplement: XML Treatment for Aoroides gracilicrus [file zookeys.1210.124190-treatment2.xml]

<!DOCTYPE tp:taxon-treatment
  PUBLIC "-//TaxonX//DTD Taxonomic Treatment Publishing DTD v0 20100105//EN" "tax-treatment-NSO.dtd">
<tp:taxon-treatment xmlns:tp="http://www.plazi.org/taxpub"><tp:treatment-meta><kwd-group><label>Taxon classification</label><kwd>
              <named-content content-type="kingdom">Animalia</named-content>
            </kwd><kwd>
              <named-content content-type="order">Amphipoda</named-content>
            </kwd><kwd>
              <named-content content-type="family">Aoridae</named-content>
            </kwd></kwd-group><mixed-citation publication-type="journal"><person-group><name><surname>Kim</surname><given-names>June</given-names></name><name><surname>Choi</surname><given-names>Jae-Hong</given-names></name><name><surname>Kim</surname><given-names>Yu-Jin</given-names></name><name><surname>Im</surname><given-names>Hyeong-Woo</given-names></name><name><surname>Kim</surname><given-names>Young-Hyo</given-names></name></person-group><article-title>﻿Two new species of the family <tp:taxon-name><tp:taxon-name-part taxon-name-part-type="family">Aoridae</tp:taxon-name-part></tp:taxon-name> (<tp:taxon-name><tp:taxon-name-part taxon-name-part-type="subphylum">Crustacea</tp:taxon-name-part></tp:taxon-name>, <tp:taxon-name><tp:taxon-name-part taxon-name-part-type="class">Malacostraca</tp:taxon-name-part></tp:taxon-name>, <tp:taxon-name><tp:taxon-name-part taxon-name-part-type="order">Amphipoda</tp:taxon-name-part></tp:taxon-name>) from Korean waters</article-title><source>Zookeys</source><day>20</day><month>08</month><year>2024</year><volume>1210</volume><fpage>117</fpage><lpage>132</lpage><pub-id pub-id-type="doi">10.3897/zookeys.1210.124190</pub-id></mixed-citation></tp:treatment-meta><tp:nomenclature><label>﻿</label><tp:taxon-name>
            <object-id xmlns:xlink="http://www.w3.org/1999/xlink" content-type="arpha" xlink:type="simple">68AC95EF-1443-59DD-A2AF-E420FBAF3671</object-id>
            <tp:taxon-name-part taxon-name-part-type="genus" reg="Aoroides">Aoroides</tp:taxon-name-part>
            <tp:taxon-name-part taxon-name-part-type="species" reg="gracilicrus">gracilicrus</tp:taxon-name-part>
            <object-id xmlns:xlink="http://www.w3.org/1999/xlink" content-type="zoobank" xlink:type="simple">https://zoobank.org/DACEFB72-5A24-4CD4-A7CF-3E9CFEAD88A0</object-id>
          </tp:taxon-name><tp:taxon-status xmlns:xlink="http://www.w3.org/1999/xlink" xlink:type="simple">sp. nov.</tp:taxon-status><xref ref-type="fig" rid="F2">Figs 2A</xref><xref ref-type="fig" rid="F3">, 3</xref><xref ref-type="fig" rid="F4">, 4</xref><xref ref-type="fig" rid="F5">, 5 Korean name: Ga-neun-da-ri-teol-keun-ap-son-yeop-sae-u, new</xref></tp:nomenclature><tp:treatment-sec sec-type="type material" id="SECID0EADAE"><title>Type material.</title><p><bold><italic>Holotype</italic></bold>, South Korea • 3.3 mm • 1 ♂; Bijin-ri, Han-san-myeon, Tongyeong-si, Gyeongsangnam-do; <named-content xmlns:xlink="http://www.w3.org/1999/xlink" content-type="dwc:verbatimCoordinates" xlink:type="simple"><named-content content-type="geo-json" specific-use="{&#34;type&#34;:&#34;Point&#34;,&#34;coordinates&#34;:[128.460278,34.716389]}" id="NCID0EODAE" xlink:type="simple">34°42'59"N, 128°27'37"E</named-content></named-content>; 1 August 2019; collected from hand net; Y.H. Kim leg.; HNIBRIV2426.</p></tp:treatment-sec><tp:treatment-sec sec-type="material" id="SECID0ETDAE"><title>Additional material.</title><p>South Korea • 3.1 mm • 1 ♂; Dolsando Island, Yeosu-si, Goheung-gun, Jeollanam-do; <named-content xmlns:xlink="http://www.w3.org/1999/xlink" content-type="dwc:verbatimCoordinates" xlink:type="simple"><named-content content-type="geo-json" specific-use="{&#34;type&#34;:&#34;Point&#34;,&#34;coordinates&#34;:[127.798611,34.621944]}" id="NCID0E3DAE" xlink:type="simple">34°37'19"N, 127°47'55"E</named-content></named-content>; 20 March 2004; collected from hand net; Y.H. Kim leg., DKUAMP202402 • 1 ♂; Beol-po port, Sanyang-eup, Tongyeong-si, Gyeongsangnam-do; <named-content xmlns:xlink="http://www.w3.org/1999/xlink" content-type="dwc:verbatimCoordinates" xlink:type="simple"><named-content content-type="geo-json" specific-use="{&#34;type&#34;:&#34;Point&#34;,&#34;coordinates&#34;:[128.355833,34.832222]}" id="NCID0EEEAE" xlink:type="simple">34°49'56"N, 128°21'21"E</named-content></named-content>, collected from light trap; 24 August 2005; Y.H. Kim • 1 ♂; Sogagido Island, Nagwol-myeon, Yeonggwang-gun, Jeollanam-do; <named-content xmlns:xlink="http://www.w3.org/1999/xlink" content-type="dwc:verbatimCoordinates" xlink:type="simple"><named-content content-type="geo-json" specific-use="{&#34;type&#34;:&#34;Point&#34;,&#34;coordinates&#34;:[126.101111,35.252222]}" id="NCID0EMEAE" xlink:type="simple">35°15'08"N, 126°06'04"E</named-content></named-content>; collected from hand net; 27 June 2007; Y.H. Kim leg. • 1 ♂; Daejin port, Hyeonnae-myeon, Goseong-gun, Gangwon-do; <named-content xmlns:xlink="http://www.w3.org/1999/xlink" content-type="dwc:verbatimCoordinates" xlink:type="simple"><named-content content-type="geo-json" specific-use="{&#34;type&#34;:&#34;Point&#34;,&#34;coordinates&#34;:[128.426111,38.498889]}" id="NCID0EUEAE" xlink:type="simple">38°29'56"N, 128°25'34"E</named-content></named-content>; collected from light trap; 11 June 2009; Y.H. Kim • 1 ♂; Dokdo Island, Ulleung-eup, Ulleung-gun, Gyeongsangbuk-do; <named-content xmlns:xlink="http://www.w3.org/1999/xlink" content-type="dwc:verbatimCoordinates" xlink:type="simple"><named-content content-type="geo-json" specific-use="{&#34;type&#34;:&#34;Point&#34;,&#34;coordinates&#34;:[131.947778,37.433611]}" id="NCID0E3EAE" xlink:type="simple">37°26'01"N, 131°56'52"E</named-content></named-content>; collected from hand net; 22 February 2019; Y.H. Kim leg.</p></tp:treatment-sec><tp:treatment-sec sec-type="diagnosis" id="SECID0EBFAE"><title>Diagnosis.</title><p>Eyes well developed, oval. Antenna 1 slender, except peduncular article 1, elongated, moderately setose; flagellum longer than peduncle. Antenna 2 densely setose, stout, gland cone bluntly pointed; flagellum short, 3-articulate, with two robust setae on each article distally. Mandible, incisor with five dentate, tricuspidate lacinia mobilis, molar triturative. Maxilla 1, outer plate with 10 dentate setae apically. Gnathopod 1 merochelate, massive, greatly larger than gnathopod 2, covered by plumose setae; coxa with a long robust and a plumose seta on anteroventral corner. Pereopod 7 slender, elongated, longer than pereopods 5 and 6. Uropod 1 with a large inter-ramal process. Uropod 3, outer ramus biarticulate. Telson short, fleshy, truncate distally.</p></tp:treatment-sec><tp:treatment-sec sec-type="description" id="SECID0EGFAE"><title>Description.</title><p><bold>Holotype, adult male</bold>, HNIBRIV2426.</p><p><bold><italic>Body</italic></bold> (Figs <xref ref-type="fig" rid="F2">2A</xref>, <xref ref-type="fig" rid="F3">3A</xref>) 3.3 mm long, dorsally smooth, laterally compressed; eyes well developed, oval.</p><fig id="F2" position="float" orientation="portrait"><object-id xmlns:xlink="http://www.w3.org/1999/xlink" content-type="doi" xlink:type="simple">10.3897/zookeys.1210.124190.figure2</object-id><object-id xmlns:xlink="http://www.w3.org/1999/xlink" content-type="arpha" xlink:type="simple">06E4EA26-5F48-538A-AD8E-EA7504222AA6</object-id><label>Figure 2.</label><caption><p><italic><tp:taxon-name><tp:taxon-name-part taxon-name-part-type="genus" reg="Aoroides">Aoroides</tp:taxon-name-part><tp:taxon-name-part taxon-name-part-type="species" reg="gracilicrus">gracilicrus</tp:taxon-name-part></tp:taxon-name></italic> sp. nov. <bold>A</bold> male, 3.3 mm <bold>B</bold><italic><tp:taxon-name><tp:taxon-name-part taxon-name-part-type="genus" reg="Grandidierella">Grandidierella</tp:taxon-name-part><tp:taxon-name-part taxon-name-part-type="species" reg="naroensis">naroensis</tp:taxon-name-part></tp:taxon-name></italic> sp. nov., male, 4.9 mm. Scale bars: 1.0 mm (<bold>A, B</bold>).</p></caption><graphic xmlns:xlink="http://www.w3.org/1999/xlink" xlink:href="zookeys-1210-117_article-124190__-g002.jpg" position="float" orientation="portrait" xlink:type="simple" id="oo_1117739.jpg"><uri content-type="original_file" xlink:type="simple">https://binary.pensoft.net/fig/1117739</uri></graphic></fig><p><bold><italic>Antenna 1</italic></bold> (Fig. <xref ref-type="fig" rid="F3">3B</xref>) slender, elongated, moderately setose, length ratio of peduncular articles 1–3 = 1.00: 0.95: 0.43; flagellum 10-articulate, terminal article minute, length 0.87 × peduncle; accessory flagellum absent.</p><fig id="F3" position="float" orientation="portrait"><object-id xmlns:xlink="http://www.w3.org/1999/xlink" content-type="doi" xlink:type="simple">10.3897/zookeys.1210.124190.figure3</object-id><object-id xmlns:xlink="http://www.w3.org/1999/xlink" content-type="arpha" xlink:type="simple">B08C0622-AC66-5482-BDEC-F2808DCE2E03</object-id><label>Figure 3.</label><caption><p><italic><tp:taxon-name><tp:taxon-name-part taxon-name-part-type="genus" reg="Aoroides">Aoroides</tp:taxon-name-part><tp:taxon-name-part taxon-name-part-type="species" reg="gracilicrus">gracilicrus</tp:taxon-name-part></tp:taxon-name></italic> sp. nov., holotype, male, 3.3 mm <bold>A</bold> habitus, lateral view <bold>B</bold> antenna 1 <bold>C</bold> antenna 2 <bold>D</bold> flagellum of antenna 2 <bold>E</bold> upper lip <bold>F</bold> lower lip <bold>G</bold> mandible <bold>H</bold> maxilla 1 <bold>I</bold> maxilliped <bold>J</bold> maxilla 2. Scale bars: 1.0 mm (<bold>A</bold>); 0.3 mm (<bold>B–D</bold>); 0.1 mm (<bold>E–J</bold>).</p></caption><graphic xmlns:xlink="http://www.w3.org/1999/xlink" xlink:href="zookeys-1210-117_article-124190__-g003.jpg" position="float" orientation="portrait" xlink:type="simple" id="oo_1117740.jpg"><uri content-type="original_file" xlink:type="simple">https://binary.pensoft.net/fig/1117740</uri></graphic></fig><p><bold><italic>Antenna 2</italic></bold> (Fig. <xref ref-type="fig" rid="F3">3C</xref>) densely setose; gland cone bluntly pointed, short; peduncular articles 1–3 short, peduncular articles 4, 5 subrectangular; length ratio of peduncular articles 3–5 = 1.00: 1.22: 0.41; flagellum (Fig. <xref ref-type="fig" rid="F3">3D</xref>) 3-articulate, with two robust setae distally on each article.</p><p><bold><italic>Upper lip</italic></bold> (Fig. <xref ref-type="fig" rid="F3">3E</xref>) subovate, apical margin round and pubescent.</p><p><bold><italic>Lower lip</italic></bold> (Fig. <xref ref-type="fig" rid="F3">3F</xref>), inner plate elongate-ovate, densely pubescent medially and distally; outer plate distally expanded, mediodistal margin round and pubescent; mandibular process developed.</p><p><bold><italic>Left mandible</italic></bold> (Fig. <xref ref-type="fig" rid="F3">3G</xref>), incisor with 5 blunt teeth and lacinia mobilis with 3–4 teeth; accessory setal row composed of two multicuspidate setae; molar triturative with pappose seta; palp slender, 3-articulate; article 1 short, unarmed, length 0.28 × article 3; article 2 unarmed, length 0.84 × article 3; article 3 with two long setae distally.</p><p><bold><italic>Maxilla 1</italic></bold> (Fig. <xref ref-type="fig" rid="F3">3H</xref>), inner plate small with long pinnate seta apically; outer plate, apical margin with 10 dentate setal teeth; palp biarticulate, article 1 short, unarmed, article 2 swollen distally, apex round and weakly serrate, with seven robust setae, subapical portion with one pinnate seta.</p><p><bold><italic>Maxilla 2</italic></bold> (Fig. <xref ref-type="fig" rid="F3">3I</xref>), inner plate slender, slightly narrowing distally, apex and medial margin setose, with oblique row of plumose setae on surface; outer plate large, broad, with row of mediodistal setae, apex round, slightly notched subapically, pubescent laterally.</p><p><bold><italic>Maxilliped</italic></bold> (Fig. <xref ref-type="fig" rid="F3">3J</xref>), inner plate subrectangular, medial margin with seven plumose setae submarginally, apex with four plumose and two stout robust setae; outer plate subrectangular, apex expending beyond end of palp article 2, medial margin straight with seven blunt robust setae gradually increasing in size distally and two elongate setae apically; palp 4-articulate, article 1 short, articles 2 and 3 subrectangular, medial and laterodistal margins lined with long setae, article 4 falcate, with a nail.</p><p><bold><italic>Gnathopod 1</italic></bold> (Fig. <xref ref-type="fig" rid="F4">4A</xref>) merochelate, densely setose, moderate, greatly larger than gnathopod 2; coxa wider than long, width 2.51× length, with one robust and one plumose setae on anteroventral corner; basis relatively long, slender, moderately broad, anterior and lateral margins with numerous plumose setae, posterior margin with 17 setae; ischium short, length 0.28× basis, with five plumose setae anterolaterally; merus elongated, located below carpus, length 0.86× basis, apex acute, ventral surface with numerous plumose setae; carpus moderate, subrectangular, length 1.05× merus, anterior and posterior margins with numerous plumose setae; propodus slightly curved anteriorly, length 0.57× carpus, posterior margin with numerous plumose setae; dactylus elongated, falcate, length 1.14× propodus.</p><fig id="F4" position="float" orientation="portrait"><object-id xmlns:xlink="http://www.w3.org/1999/xlink" content-type="doi" xlink:type="simple">10.3897/zookeys.1210.124190.figure4</object-id><object-id xmlns:xlink="http://www.w3.org/1999/xlink" content-type="arpha" xlink:type="simple">10D795BD-C3B7-573F-86A5-5A6CCDE9D335</object-id><label>Figure 4.</label><caption><p><italic><tp:taxon-name><tp:taxon-name-part taxon-name-part-type="genus" reg="Aoroides">Aoroides</tp:taxon-name-part><tp:taxon-name-part taxon-name-part-type="species" reg="gracilicrus">gracilicrus</tp:taxon-name-part></tp:taxon-name></italic> sp. nov., holotype, male, 3.3 mm <bold>A</bold> gnathopod 1 <bold>B</bold> gnathopod 2. Scale bars: 0.6 mm (<bold>A</bold>); 0.3 mm (<bold>B</bold>).</p></caption><graphic xmlns:xlink="http://www.w3.org/1999/xlink" xlink:href="zookeys-1210-117_article-124190__-g004.jpg" position="float" orientation="portrait" xlink:type="simple" id="oo_1117741.jpg"><uri content-type="original_file" xlink:type="simple">https://binary.pensoft.net/fig/1117741</uri></graphic></fig><p><bold><italic>Gnathopod 2</italic></bold> (Fig. <xref ref-type="fig" rid="F4">4B</xref>) subchelate; coxa subquadrate, width 1.11× length; basis subrectangular, width 0.32 × length, slightly curved posteriorly, anterior margin with plumose and simple setae, posterior margin with simple setae; merus 1.25× ischium, half of posterodistal margin setose; carpus subrectangular, widening distally, ventrally setose; propodus subrectangular, length 0.83× carpus, anterior margin with five clusters of setae and posterior margin setose, palm steeply angled, defined by one robust seta; dactylus falcate, overreaching palm, length 0.66× propodus.</p><p><bold><italic>Pereopod 3</italic></bold> (Fig. <xref ref-type="fig" rid="F5">5A</xref>) setose; basis subrectangular, width 0.27× length, anterior margin with 13 plumose and 10 simple setae, posterior margin with six simple setae; merus subquadrate, length 1.82× ischium, with seven plumose and 12 simple setae anteriorly, 19 simple setae posteriorly; carpus subrectangular, length 1.29× merus, with one robust seta posteroproximally; propodus rectangular, slender, length 1.04× carpus, posterior margin setose; dactylus falcate, length 0.49× propodus.</p><fig id="F5" position="float" orientation="portrait"><object-id xmlns:xlink="http://www.w3.org/1999/xlink" content-type="doi" xlink:type="simple">10.3897/zookeys.1210.124190.figure5</object-id><object-id xmlns:xlink="http://www.w3.org/1999/xlink" content-type="arpha" xlink:type="simple">89BB7121-BDC0-591F-BC80-E0322F28F40E</object-id><label>Figure 5.</label><caption><p><italic><tp:taxon-name><tp:taxon-name-part taxon-name-part-type="genus" reg="Aoroides">Aoroides</tp:taxon-name-part><tp:taxon-name-part taxon-name-part-type="species" reg="gracilicrus">gracilicrus</tp:taxon-name-part></tp:taxon-name></italic> sp. nov., holotype, male, 3.3 mm <bold>A</bold> pereopod 3 <bold>B</bold> pereopod 4 <bold>C</bold> pereopod 5 <bold>D</bold> pereopod 6 <bold>E</bold> pereopod 7 <bold>F</bold> uropod 1 <bold>G</bold> uropod 2 <bold>H</bold> uropod 3 <bold>I</bold> telson. Scale bars: 0.3 mm (<bold>A–H</bold>); 0.2 mm (<bold>I</bold>).</p></caption><graphic xmlns:xlink="http://www.w3.org/1999/xlink" xlink:href="zookeys-1210-117_article-124190__-g005.jpg" position="float" orientation="portrait" xlink:type="simple" id="oo_1117742.jpg"><uri content-type="original_file" xlink:type="simple">https://binary.pensoft.net/fig/1117742</uri></graphic></fig><p><bold><italic>Pereopod 4</italic></bold> (Fig. <xref ref-type="fig" rid="F5">5B</xref>) similar to pereopod 3, but merus with plumose setae along with simple setae on posterior margin.</p><p><bold><italic>Pereopod 5</italic></bold> (Fig. <xref ref-type="fig" rid="F5">5C</xref>), coxa bilobate, wider than long; basis subrectangular, slightly narrowing distally, length 2.52× width, both margins with unequal simple setae; merus widening distally, length 1.59× ischium, posterior margin with five plumose and four simple setae; carpus rectangular, length 0.77× merus, with two proximal and three distal robust setae; propodus slender, slightly widening distally, length 1.52× carpus, anterior margin with 1-2-3-4 robust setae formula; dactylus falcate, length 0.48× propodus.</p><p><bold><italic>Pereopod 6</italic></bold> (Fig. <xref ref-type="fig" rid="F5">5D</xref>) similar to pereopod 5, but less setose, unarmed.</p><p><bold><italic>Pereopod 7</italic></bold> (Fig. <xref ref-type="fig" rid="F5">5E</xref>) elongated, much longer than either pereopods 5 or 6; basis characteristic in form, subrectangular, slender, width 0.14× length; anterior margin with four robust and one simple setae; ischium short, length 0.23× basis, posterodistal corner with two setae; merus rectangular, length 2.29× ischium; carpus rectangular, length 0.86× merus; propodus elongate, length 1.64× carpus; dactylus falcate, length 0.43× propodus.</p><p><bold><italic>Uropod 1</italic></bold> (Fig. <xref ref-type="fig" rid="F5">5F</xref>), peduncle subrectangular, length 0.73× inner ramus, with three dorsolateral and two dorsomedial robust setae, and a large inter-ramal process; outer ramus length× 1.09 inner ramus, with two robust setae on both margins, four robust setae on apex; inner ramus with three dorsal and four apical robust setae.</p><p><bold><italic>Uropod 2</italic></bold> (Fig. <xref ref-type="fig" rid="F5">5G</xref>), peduncle subrectangular, subequal in length to inner ramus, with one dorsomedial robust seta; outer ramus length 1.26× inner ramus, with three dorsal and four apical robust setae; inner ramus with three dorsal and four apical robust setae.</p><p><bold><italic>Uropod 3</italic></bold> (Fig. <xref ref-type="fig" rid="F5">5H</xref>) short, length 0.52× uropod 2; peduncle subequal to outer ramus, with two dorsolateral and two dorsomedial robust setae; outer ramus 0.73× inner ramus, biarticulate, proximal article with six long setae subapically, terminal article minute, with two long setae on apex; inner ramus with two long setae on apex.</p><p><bold><italic>Telson</italic></bold> (Fig. <xref ref-type="fig" rid="F5">5I</xref>) short and fleshy, longer than broad, concave distally, each lobe with two lateral robust setae and 5–6 unequal setae near the apex.</p><p><bold>Female.</bold> Unknown.</p></tp:treatment-sec><tp:treatment-sec sec-type="remarks" id="SECID0E6RAE"><title>Remarks.</title><p>The new species <italic><tp:taxon-name><tp:taxon-name-part taxon-name-part-type="genus" reg="Aoroides">Aoroides</tp:taxon-name-part><tp:taxon-name-part taxon-name-part-type="species" reg="gracilicrus">gracilicrus</tp:taxon-name-part></tp:taxon-name></italic> sp. nov. resembles <italic><tp:taxon-name><tp:taxon-name-part taxon-name-part-type="genus" reg="Aoroides">A.</tp:taxon-name-part><tp:taxon-name-part taxon-name-part-type="species" reg="longimerus">longimerus</tp:taxon-name-part></tp:taxon-name></italic> Ren &amp; Zheng, 1996 from Dayawan, China, <italic><tp:taxon-name><tp:taxon-name-part taxon-name-part-type="genus" reg="Aoroides">A.</tp:taxon-name-part><tp:taxon-name-part taxon-name-part-type="species" reg="myojinensis">myojinensis</tp:taxon-name-part></tp:taxon-name></italic> Ariyama, 2004 from Myojin-zaki, Japan, and <italic><tp:taxon-name><tp:taxon-name-part taxon-name-part-type="genus" reg="Aoroides">A.</tp:taxon-name-part><tp:taxon-name-part taxon-name-part-type="species" reg="secunda">secunda</tp:taxon-name-part></tp:taxon-name></italic> Gurjanova, 1951 from Primorskii Krai, Russia, in having densely setose anterior margins of the basis and carpus of gnathopod 1. However, <italic><tp:taxon-name><tp:taxon-name-part taxon-name-part-type="genus" reg="Aoroides">A.</tp:taxon-name-part><tp:taxon-name-part taxon-name-part-type="species" reg="gracilicrus">gracilicrus</tp:taxon-name-part></tp:taxon-name></italic> sp. nov. is distinguished from its congeners by the characters and character states shown in Table <xref ref-type="table" rid="T1">1</xref> and the following features (different characters and character states of <italic><tp:taxon-name><tp:taxon-name-part taxon-name-part-type="genus" reg="Aoroides">A.</tp:taxon-name-part><tp:taxon-name-part taxon-name-part-type="species" reg="longimerus">longimerus</tp:taxon-name-part></tp:taxon-name></italic>, <italic><tp:taxon-name><tp:taxon-name-part taxon-name-part-type="genus" reg="Aoroides">A.</tp:taxon-name-part><tp:taxon-name-part taxon-name-part-type="species" reg="myojinensis">myojinensis</tp:taxon-name-part></tp:taxon-name></italic>, and <italic><tp:taxon-name><tp:taxon-name-part taxon-name-part-type="genus" reg="Aoroides">A.</tp:taxon-name-part><tp:taxon-name-part taxon-name-part-type="species" reg="secunda">secunda</tp:taxon-name-part></tp:taxon-name></italic> in brackets): 1) gnathopod 1, coxa with an anterior robust and a plumose setae (vs four plumose setae and a robust seta in <italic><tp:taxon-name><tp:taxon-name-part taxon-name-part-type="genus" reg="Aoroides">A.</tp:taxon-name-part><tp:taxon-name-part taxon-name-part-type="species" reg="longimerus">longimerus</tp:taxon-name-part></tp:taxon-name></italic>, unarmed in <italic><tp:taxon-name><tp:taxon-name-part taxon-name-part-type="genus" reg="Aoroides">A.</tp:taxon-name-part><tp:taxon-name-part taxon-name-part-type="species" reg="myojinensis">myojinensis</tp:taxon-name-part></tp:taxon-name></italic>, and two robust setae in <italic><tp:taxon-name><tp:taxon-name-part taxon-name-part-type="genus" reg="Aoroides">A.</tp:taxon-name-part><tp:taxon-name-part taxon-name-part-type="species" reg="secunda">secunda</tp:taxon-name-part></tp:taxon-name></italic>); 2) gnathopod 1, carpus slender and subrectangular (vs moderate in <italic><tp:taxon-name><tp:taxon-name-part taxon-name-part-type="genus" reg="Aoroides">A.</tp:taxon-name-part><tp:taxon-name-part taxon-name-part-type="species" reg="longimerus">longimerus</tp:taxon-name-part></tp:taxon-name></italic>, and ovate in <italic><tp:taxon-name><tp:taxon-name-part taxon-name-part-type="genus" reg="Aoroides">A.</tp:taxon-name-part><tp:taxon-name-part taxon-name-part-type="species" reg="myojinensis">myojinensis</tp:taxon-name-part></tp:taxon-name></italic> and <italic><tp:taxon-name><tp:taxon-name-part taxon-name-part-type="genus" reg="Aoroides">A.</tp:taxon-name-part><tp:taxon-name-part taxon-name-part-type="species" reg="secunda">secunda</tp:taxon-name-part></tp:taxon-name></italic>); 3) pereopods 3 and 4, anterior margins setose with plumose setae (vs sparse with simple setae in <italic><tp:taxon-name><tp:taxon-name-part taxon-name-part-type="genus" reg="Aoroides">A.</tp:taxon-name-part><tp:taxon-name-part taxon-name-part-type="species" reg="longimerus">longimerus</tp:taxon-name-part></tp:taxon-name></italic> and <italic><tp:taxon-name><tp:taxon-name-part taxon-name-part-type="genus" reg="Aoroides">A.</tp:taxon-name-part><tp:taxon-name-part taxon-name-part-type="species" reg="myojinensis">myojinensis</tp:taxon-name-part></tp:taxon-name></italic>); 4) pereopod 3, carpus with a robust seta posteriorly (vs two robust setae in <italic><tp:taxon-name><tp:taxon-name-part taxon-name-part-type="genus" reg="Aoroides">A.</tp:taxon-name-part><tp:taxon-name-part taxon-name-part-type="species" reg="longimerus">longimerus</tp:taxon-name-part></tp:taxon-name></italic>, five robust setae in <italic><tp:taxon-name><tp:taxon-name-part taxon-name-part-type="genus" reg="Aoroides">A.</tp:taxon-name-part><tp:taxon-name-part taxon-name-part-type="species" reg="myojinensis">myojinensis</tp:taxon-name-part></tp:taxon-name></italic>, and three robust setae in <italic><tp:taxon-name><tp:taxon-name-part taxon-name-part-type="genus" reg="Aoroides">A.</tp:taxon-name-part><tp:taxon-name-part taxon-name-part-type="species" reg="secunda">secunda</tp:taxon-name-part></tp:taxon-name></italic>); 5) pereopod 7, basis slender and subrectangular (vs elongate ovate in <italic><tp:taxon-name><tp:taxon-name-part taxon-name-part-type="genus" reg="Aoroides">A.</tp:taxon-name-part><tp:taxon-name-part taxon-name-part-type="species" reg="longimerus">longimerus</tp:taxon-name-part></tp:taxon-name></italic>, <italic><tp:taxon-name><tp:taxon-name-part taxon-name-part-type="genus" reg="Aoroides">A.</tp:taxon-name-part><tp:taxon-name-part taxon-name-part-type="species" reg="myojinensis">myojinensis</tp:taxon-name-part></tp:taxon-name></italic>, and <italic><tp:taxon-name><tp:taxon-name-part taxon-name-part-type="genus" reg="Aoroides">A.</tp:taxon-name-part><tp:taxon-name-part taxon-name-part-type="species" reg="secunda">secunda</tp:taxon-name-part></tp:taxon-name></italic>); and 6) uropod 3, both rami unarmed (vs both rami with robust setae in <italic><tp:taxon-name><tp:taxon-name-part taxon-name-part-type="genus" reg="Aoroides">A.</tp:taxon-name-part><tp:taxon-name-part taxon-name-part-type="species" reg="longimerus">longimerus</tp:taxon-name-part></tp:taxon-name></italic> and <italic><tp:taxon-name><tp:taxon-name-part taxon-name-part-type="genus" reg="Aoroides">A.</tp:taxon-name-part><tp:taxon-name-part taxon-name-part-type="species" reg="myojinensis">myojinensis</tp:taxon-name-part></tp:taxon-name></italic>).</p><table-wrap id="T1" position="float" orientation="portrait"><label>Table 1.</label><caption><p>Morphological characters of <italic><tp:taxon-name><tp:taxon-name-part taxon-name-part-type="genus" reg="Aoroides">Aoroides</tp:taxon-name-part><tp:taxon-name-part taxon-name-part-type="species" reg="gracilicrus">gracilicrus</tp:taxon-name-part></tp:taxon-name></italic> sp. nov. and related species with numerous plumose setae on anterior margin of basis and carpus of gnathopod 1.</p></caption><table id="TID0EXUAG" rules="all"><tbody><tr><th rowspan="1" colspan="1">Species Characters</th><th rowspan="1" colspan="1">
                    <italic>
                      <tp:taxon-name><tp:taxon-name-part taxon-name-part-type="genus" reg="Aoroides">A.</tp:taxon-name-part><tp:taxon-name-part taxon-name-part-type="species" reg="longimerus">longimerus</tp:taxon-name-part></tp:taxon-name>
                    </italic>
                  </th><th rowspan="1" colspan="1">
                    <italic>
                      <tp:taxon-name><tp:taxon-name-part taxon-name-part-type="genus" reg="Aoroides">A.</tp:taxon-name-part><tp:taxon-name-part taxon-name-part-type="species" reg="myojinensis">myojinensis</tp:taxon-name-part></tp:taxon-name>
                    </italic>
                  </th><th rowspan="1" colspan="1">
                    <italic>
                      <tp:taxon-name><tp:taxon-name-part taxon-name-part-type="genus" reg="Aoroides">A.</tp:taxon-name-part><tp:taxon-name-part taxon-name-part-type="species" reg="secunda">secunda</tp:taxon-name-part></tp:taxon-name>
                    </italic>
                  </th><th rowspan="1" colspan="1"><italic><tp:taxon-name><tp:taxon-name-part taxon-name-part-type="genus" reg="Aoroides">A.</tp:taxon-name-part><tp:taxon-name-part taxon-name-part-type="species" reg="gracilicrus">gracilicrus</tp:taxon-name-part></tp:taxon-name></italic> sp. nov.</th></tr><tr><td rowspan="1" colspan="1">Body length</td><td rowspan="1" colspan="1">3.6 mm</td><td rowspan="1" colspan="1">2.8 mm</td><td rowspan="1" colspan="1">3.9 mm</td><td rowspan="1" colspan="1">3.3 mm</td></tr><tr><td rowspan="1" colspan="1">Coxa 1</td><td rowspan="1" colspan="1">1 robust seta &amp; 4 plumose setae</td><td rowspan="1" colspan="1">Unarmed</td><td rowspan="1" colspan="1">2 long robust setae</td><td rowspan="1" colspan="1">1 robust seta &amp; 1 plumose seta</td></tr><tr><td rowspan="1" colspan="1">Gnathopod 1, carpus</td><td rowspan="1" colspan="1">Moderate</td><td rowspan="1" colspan="1">Ovate</td><td rowspan="1" colspan="1">Elongate ovate</td><td rowspan="1" colspan="1">Subrectangular</td></tr><tr><td rowspan="1" colspan="1">Pereopod 3, anterior margin of basis</td><td rowspan="1" colspan="1">Sparse simple setae</td><td rowspan="1" colspan="1">Sparse simple setae</td><td rowspan="1" colspan="1">Dense Plumose setae</td><td rowspan="1" colspan="1">Dense Plumose setae</td></tr><tr><td rowspan="1" colspan="1">Pereopod 3, posterior margin of carpus</td><td rowspan="1" colspan="1">2 robust setae</td><td rowspan="1" colspan="1">5 robust setae</td><td rowspan="1" colspan="1">3 robust setae</td><td rowspan="1" colspan="1">1 robust seta</td></tr><tr><td rowspan="1" colspan="1">Pereopod 4, anterior margin of basis</td><td rowspan="1" colspan="1">Sparse simple setae</td><td rowspan="1" colspan="1">Sparse simple setae</td><td rowspan="1" colspan="1">Dense Plumose setae</td><td rowspan="1" colspan="1">Dense Plumose setae</td></tr><tr><td rowspan="1" colspan="1">Pereopod 7, basis</td><td rowspan="1" colspan="1">Elongate ovate</td><td rowspan="1" colspan="1">Elongate ovate</td><td rowspan="1" colspan="1">Elongate ovate</td><td rowspan="1" colspan="1">Slender, Subrectangular</td></tr><tr><td rowspan="1" colspan="1">Uropod 3, both rami</td><td rowspan="1" colspan="1">Lateral robust setae</td><td rowspan="1" colspan="1">Lateral robust setae</td><td rowspan="1" colspan="1">Unarmed</td><td rowspan="1" colspan="1">Unarmed</td></tr><tr><td rowspan="1" colspan="1">Distribution</td><td rowspan="1" colspan="1">Osaka, Japan</td><td rowspan="1" colspan="1">Myojin-zaki, Japan</td><td rowspan="1" colspan="1">Primorskii Krai, Russia</td><td rowspan="1" colspan="1">Bijin-ri, Korea</td></tr><tr><td rowspan="1" colspan="1">Reference</td><td rowspan="1" colspan="1">
                    <xref ref-type="bibr" rid="B2">Ariyama 2004</xref>
                  </td><td rowspan="1" colspan="1">
                    <xref ref-type="bibr" rid="B2">Ariyama 2004</xref>
                  </td><td rowspan="1" colspan="1">Gurjanova 1951</td><td rowspan="1" colspan="1">Present study</td></tr></tbody></table></table-wrap></tp:treatment-sec><tp:treatment-sec sec-type="etymology" id="SECID0EUCAG"><title>Etymology.</title><p>The species name is derived from the Latin <italic>gracilis</italic> (= slender) and <italic>crus</italic> (= leg) in reference to the relatively slender basis of pereopod 7.</p></tp:treatment-sec><tp:treatment-sec sec-type="distribution" id="SECID0E5CAG"><title>Distribution.</title><p>Korea (East Sea, South Sea).</p></tp:treatment-sec><ref-list><ref id="B2"><mixed-citation xmlns:xlink="http://www.w3.org/1999/xlink" xlink:type="simple"><person-group><name name-style="western"><surname>Ariyama</surname><given-names>H</given-names></name></person-group> (<year>2004</year>) <article-title>Nine species of the genus <italic><tp:taxon-name><tp:taxon-name-part taxon-name-part-type="genus">Aoroides</tp:taxon-name-part></tp:taxon-name></italic> (<tp:taxon-name><tp:taxon-name-part taxon-name-part-type="subphylum">Crustacea</tp:taxon-name-part></tp:taxon-name>: <tp:taxon-name><tp:taxon-name-part taxon-name-part-type="order">Amphipoda</tp:taxon-name-part></tp:taxon-name>: <tp:taxon-name><tp:taxon-name-part taxon-name-part-type="family">Aoridae</tp:taxon-name-part></tp:taxon-name>) from Osaka Bay, Central Japan.</article-title><source>Publications of the Seto Marine Biological Laboratory</source><volume>40</volume>(<issue>1–2</issue>): <fpage>1</fpage>–<lpage>66</lpage>. <ext-link xlink:href="10.5134/176318" ext-link-type="doi" xlink:type="simple">https://doi.org/10.5134/176318</ext-link></mixed-citation></ref></ref-list></tp:taxon-treatment>
