# Supplementary material for: ﻿Two new species of the family Aoridae (Crustacea, Malacostraca, Amphipoda) from Korean waters
Source: Zookeys. 2024 Aug 20;1210:117–32. doi: 10.3897/zookeys.1210.124190 (PMC11350278; doi:10.3897/zookeys.1210.124190)
Supplement: XML Treatment for Grandidierella naroensis [file zookeys.1210.124190-treatment4.xml]

<!DOCTYPE tp:taxon-treatment
  PUBLIC "-//TaxonX//DTD Taxonomic Treatment Publishing DTD v0 20100105//EN" "tax-treatment-NSO.dtd">
<tp:taxon-treatment xmlns:tp="http://www.plazi.org/taxpub"><tp:treatment-meta><kwd-group><label>Taxon classification</label><kwd>
              <named-content content-type="kingdom">Animalia</named-content>
            </kwd><kwd>
              <named-content content-type="order">Amphipoda</named-content>
            </kwd><kwd>
              <named-content content-type="family">Corophiidae</named-content>
            </kwd></kwd-group><mixed-citation publication-type="journal"><person-group><name><surname>Kim</surname><given-names>June</given-names></name><name><surname>Choi</surname><given-names>Jae-Hong</given-names></name><name><surname>Kim</surname><given-names>Yu-Jin</given-names></name><name><surname>Im</surname><given-names>Hyeong-Woo</given-names></name><name><surname>Kim</surname><given-names>Young-Hyo</given-names></name></person-group><article-title>﻿Two new species of the family <tp:taxon-name><tp:taxon-name-part taxon-name-part-type="family">Aoridae</tp:taxon-name-part></tp:taxon-name> (<tp:taxon-name><tp:taxon-name-part taxon-name-part-type="subphylum">Crustacea</tp:taxon-name-part></tp:taxon-name>, <tp:taxon-name><tp:taxon-name-part taxon-name-part-type="class">Malacostraca</tp:taxon-name-part></tp:taxon-name>, <tp:taxon-name><tp:taxon-name-part taxon-name-part-type="order">Amphipoda</tp:taxon-name-part></tp:taxon-name>) from Korean waters</article-title><source>Zookeys</source><day>20</day><month>08</month><year>2024</year><volume>1210</volume><fpage>117</fpage><lpage>132</lpage><pub-id pub-id-type="doi">10.3897/zookeys.1210.124190</pub-id></mixed-citation></tp:treatment-meta><tp:nomenclature><label>﻿</label><tp:taxon-name>
            <object-id xmlns:xlink="http://www.w3.org/1999/xlink" content-type="arpha" xlink:type="simple">6F74C8AE-3056-55A8-A7B1-050D9E5BB502</object-id>
            <tp:taxon-name-part taxon-name-part-type="genus" reg="Grandidierella">Grandidierella</tp:taxon-name-part>
            <tp:taxon-name-part taxon-name-part-type="species" reg="naroensis">naroensis</tp:taxon-name-part>
            <object-id xmlns:xlink="http://www.w3.org/1999/xlink" content-type="zoobank" xlink:type="simple">https://zoobank.org/436FEB52-FEF7-447A-9E3B-F2EE9C532141</object-id>
          </tp:taxon-name><tp:taxon-status xmlns:xlink="http://www.w3.org/1999/xlink" xlink:type="simple">sp. nov.</tp:taxon-status><xref ref-type="fig" rid="F2">Figs 2B</xref><xref ref-type="fig" rid="F6">, 6</xref><xref ref-type="fig" rid="F7">, 7</xref><xref ref-type="fig" rid="F8">, 8 Korean name: Na-ro- do-keun-ap-son-yeop-sae-u, new</xref></tp:nomenclature><tp:treatment-sec sec-type="type material" id="SECID0EOGAG"><title>Type material.</title><p><bold><italic>Holotype</italic></bold>, South Korea • 4.9 mm • 1 ♂; Yeom-po beach, Narodo Island, Goheung-gun, Jeollanam-do; <named-content xmlns:xlink="http://www.w3.org/1999/xlink" content-type="dwc:verbatimCoordinates" xlink:type="simple"><named-content content-type="geo-json" specific-use="{&#34;type&#34;:&#34;Point&#34;,&#34;coordinates&#34;:[127.491944,34.432500]}" id="NCID0E3GAG" xlink:type="simple">34°25'57"N, 127°29'31"E</named-content></named-content>; collected from hand net; 01 April 2022; Y.H. Kim leg.; HNIBRIV2427.</p></tp:treatment-sec><tp:treatment-sec sec-type="diagnosis" id="SECID0EBHAG"><title>Diagnosis.</title><p>Antenna 1 slender, elongated. Antenna 2 relatively stout, flagellum short. Gnathopod 1 carpochelate, enlarged, ischium without posterodistal process, merus with weak process posterodistally, carpus with three processes on posterodistal corner, distal and proximal processes short, middle process elongate. Gnathopod 2, carpus longer than propodus, palm steeply angled. Pereopod 6, basis anterior margin with two plumose and three setae. Uropod 1, peduncle lacking inter-ramal process ventrodistally. Uropod 3 uniramus, ramus biarticulate.</p></tp:treatment-sec><tp:treatment-sec sec-type="description" id="SECID0EGHAG"><title>Description.</title><p><bold>Adult male</bold>, HNIBRIV2427.</p><p><bold><italic>Body</italic></bold> (Figs <xref ref-type="fig" rid="F2">2B</xref>, <xref ref-type="fig" rid="F6">6A</xref>) 4.9 mm long, subcylindrical, dorsally smooth; eye small, rounded, composed of ommatidia.</p><fig id="F6" position="float" orientation="portrait"><object-id xmlns:xlink="http://www.w3.org/1999/xlink" content-type="doi" xlink:type="simple">10.3897/zookeys.1210.124190.figure6</object-id><object-id xmlns:xlink="http://www.w3.org/1999/xlink" content-type="arpha" xlink:type="simple">FDCCBD3C-5D6B-52EF-8FBE-409BBD2337BD</object-id><label>Figure 6.</label><caption><p><italic><tp:taxon-name><tp:taxon-name-part taxon-name-part-type="genus" reg="Grandidierella">Grandidierella</tp:taxon-name-part><tp:taxon-name-part taxon-name-part-type="species" reg="naroensis">naroensis</tp:taxon-name-part></tp:taxon-name></italic> sp. nov., holotype, male, 4.9 mm <bold>A</bold> habitus <bold>B</bold> antenna 1 <bold>C</bold> antenna 2 <bold>D</bold> upper lip <bold>E</bold> lower lip <bold>F</bold> right mandible <bold>G</bold> right mandible teeth <bold>H</bold> left mandible teeth <bold>I</bold> maxilla 1 <bold>J</bold> maxilliped <bold>K</bold> maxilla 2. Scale bars: 1.0 mm (<bold>A</bold>); 0.4 mm (<bold>B, C, F</bold>); 0.2 mm (<bold>D, E, I–K</bold>); 0.05 mm (<bold>G, H</bold>).</p></caption><graphic xmlns:xlink="http://www.w3.org/1999/xlink" xlink:href="zookeys-1210-117_article-124190__-g006.jpg" position="float" orientation="portrait" xlink:type="simple" id="oo_1117743.jpg"><uri content-type="original_file" xlink:type="simple">https://binary.pensoft.net/fig/1117743</uri></graphic></fig><p><bold><italic>Antenna 1</italic></bold> (Fig. <xref ref-type="fig" rid="F6">6B</xref>) slender, elongated; length ratio of peduncular articles 1–3 = 1.00: 1.03: 0.44; flagellum 16-articulate; accessory flagellum short, 2-articulate.</p><p><bold><italic>Antenna 2</italic></bold> (Fig. <xref ref-type="fig" rid="F6">6C</xref>) shorter than antenna 1; peduncular articles 4 and 5 subrectangular, setose; length ratio of peduncular articles 3–5 = 1.00: 2.85: 3.14; flagellum short, 5-articulate, each article with 1–2 robust setae ventrally.</p><p><bold><italic>Upper lip</italic></bold> (Fig. <xref ref-type="fig" rid="F6">6D</xref>) subrounded, apical margin truncate and pubescent.</p><p><bold><italic>Lower lip</italic></bold> (Fig. <xref ref-type="fig" rid="F6">6E</xref>), inner plate elongate-ovate, pubescent medially and distally; outer plate expanded, distal margin rounded and pubescent; mandibular process well developed.</p><p><bold><italic>Right mandible</italic></bold> (Figs <xref ref-type="fig" rid="F6">6F, G</xref>), incisor with five blunt teeth and lacinia mobilis with six teeth; accessory setal row composed of seven setae; molar triturative; palp stout, 3-articulate; article 1 relatively short, unarmed, length 0.58 × article 3; article 2 with five setae medially and one seta laterally, length 0.77× article 3; article 3 with 13 unipectinate and two simple setae distally and five simple setae laterally.</p><p><bold><italic>Left mandible</italic></bold> (Fig. <xref ref-type="fig" rid="F6">6H</xref>) similar to right mandible, but lacinia mobilis with four teeth and accessory setal row composed of eight setae.</p><p><bold><italic>Maxilla 1</italic></bold> (Fig. <xref ref-type="fig" rid="F6">6I</xref>), inner plate vestigial; outer plate, apical margin with eight dentate setal teeth (two simple, one bifid, two tricuspidate, and three multicuspidate); palp biarticulate, article 1 short, unarmed, article 2 swollen distally, apex round, with five robust and three simple setae.</p><p><bold><italic>Maxilla 2</italic></bold> (Fig. <xref ref-type="fig" rid="F6">6J</xref>), inner plate apex and medial margins setose; outer plate subequal to inner plate, with row of distal setae.</p><p><bold><italic>Maxilliped</italic></bold> (Fig. <xref ref-type="fig" rid="F6">6K</xref>), inner plate subrectangular, mediodistal corner slightly produced, medial margin with five setae, apex with six simple and three stout robust setae; outer plate elongate-ovate, medial margin straight with four blunt robust and four simple setae, apical margin with four robust setae gradually increasing in size; palp 4-articulate, article 1 subtriangular, article 2 subrectangular, medial margin with long setae, article 3 slender, lateral margin with two setae, subapical margin with 10 setae, article 4 falcate, with a nail.</p><p><bold><italic>Gnathopod 1</italic></bold> (Fig. <xref ref-type="fig" rid="F7">7A</xref>) carpochelate, enlarged; coxa small, subquadrate, width 1.36× length; basis subrectangular, length 1.67× width, expended posteriorly, widening distally; ischium short, length 0.12× basis, without posterodistal process; merus located below carpus, with weak process posterodistally; carpus characteristic in form, massive, length 1.54× width, length 2.01× merus, with three processes on posterodistal corner, distal and proximal processes short, middle process elongate, with seven setae between middle and proximal processes; propodus subovate, width 0.67× length, convex posteriorly, length 0.65× carpus; dactylus falcate, posterior margin with two accessory teeth.</p><fig id="F7" position="float" orientation="portrait"><object-id xmlns:xlink="http://www.w3.org/1999/xlink" content-type="doi" xlink:type="simple">10.3897/zookeys.1210.124190.figure7</object-id><object-id xmlns:xlink="http://www.w3.org/1999/xlink" content-type="arpha" xlink:type="simple">C9B12536-78E4-5FCC-984F-E6C95011509A</object-id><label>Figure 7.</label><caption><p><italic><tp:taxon-name><tp:taxon-name-part taxon-name-part-type="genus" reg="Grandidierella">Grandidierella</tp:taxon-name-part><tp:taxon-name-part taxon-name-part-type="species" reg="naroensis">naroensis</tp:taxon-name-part></tp:taxon-name></italic> sp. nov., holotype, male, 4.9 mm <bold>A</bold> gnathopod 1 <bold>B</bold> gnathopod 2 <bold>C</bold> pereopod 3. Scale bars: 0.4 mm (<bold>A–C</bold>).</p></caption><graphic xmlns:xlink="http://www.w3.org/1999/xlink" xlink:href="zookeys-1210-117_article-124190__-g007.jpg" position="float" orientation="portrait" xlink:type="simple" id="oo_1117745.jpg"><uri content-type="original_file" xlink:type="simple">https://binary.pensoft.net/fig/1117745</uri></graphic></fig><p><bold><italic>Gnathopod 2</italic></bold> (Fig. <xref ref-type="fig" rid="F7">7B</xref>), coxa subquadrate; basis slender, subrectangular, widening distally; merus located below carpus, length 1.42× ischium; carpus moderate, elongate-ovate, posterior margin setose; propodus subquadrate, length 0.74× carpus, posterior margin with three robust setae, palm steeply angled, defined by two robust setae; dactylus falcate, fitting palm.</p><p><bold><italic>Pereopod 3</italic></bold> (Fig. <xref ref-type="fig" rid="F7">7C</xref>), coxa subovate; basis elongate, slightly widened in the middle, both margins with four anterior and three posterior short setae; merus widening distally, length 0.71× basis; carpus slender, short, length 0.59× merus; propodus slender, narrowing distally, subequal to carpus; dactylus falcate.</p><p><bold><italic>Pereopod 4</italic></bold> (Fig. <xref ref-type="fig" rid="F8">8A</xref>) similar to pereopod 3, but coxa with one robust seta on ventral margin.</p><fig id="F8" position="float" orientation="portrait"><object-id xmlns:xlink="http://www.w3.org/1999/xlink" content-type="doi" xlink:type="simple">10.3897/zookeys.1210.124190.figure8</object-id><object-id xmlns:xlink="http://www.w3.org/1999/xlink" content-type="arpha" xlink:type="simple">AAF85CED-46CF-59F9-8ADE-7477F82420D1</object-id><label>Figure 8.</label><caption><p><italic><tp:taxon-name><tp:taxon-name-part taxon-name-part-type="genus" reg="Grandidierella">Grandidierella</tp:taxon-name-part><tp:taxon-name-part taxon-name-part-type="species" reg="naroensis">naroensis</tp:taxon-name-part></tp:taxon-name></italic> sp. nov., holotype, male, 4.9 mm <bold>A</bold> pereopod 4 <bold>B</bold> pereopod 5 <bold>C</bold> pereopod 6 <bold>D</bold> pereopod 7 <bold>E</bold> uropod 1 <bold>F</bold> uropod 2 <bold>G</bold> uropod 3 <bold>H</bold> telson. Scale bars: 0.2 mm (<bold>A–D</bold>); 0.1 mm (<bold>E–H</bold>).</p></caption><graphic xmlns:xlink="http://www.w3.org/1999/xlink" xlink:href="zookeys-1210-117_article-124190__-g008.jpg" position="float" orientation="portrait" xlink:type="simple" id="oo_1117746.jpg"><uri content-type="original_file" xlink:type="simple">https://binary.pensoft.net/fig/1117746</uri></graphic></fig><p><bold><italic>Pereopod 5</italic></bold> (Fig. <xref ref-type="fig" rid="F8">8B</xref>), coxa wider than long, bilobate; basis subovate, length 1.72× width, anterior margin with a row of six short setae, posterior margin with three robust setae; merus subrectangular, widening distally, length 1.88× ischium; carpus slender, length 0.80× merus, with two robust setae; propodus slender, length 1.33× carpus, anterior margin with a row of five robust setae; dactylus short, falcate.</p><p><bold><italic>Pereopod 6</italic></bold> (Fig. <xref ref-type="fig" rid="F8">8C</xref>), coxa similar but slightly smaller than coxa 5; basis elongate-ovate, length 1.91× width, anterior margin with two plumose and three setae, posterior margin with row of unequal plumose setae; merus subrectangular, length 0.84× basis, posterior margin with one robust and five simple setae, posterodistal corner with one long and two robust setae; carpus with three robust setae on posterior margin, posterodistal corner with one robust and three setae; propodus slender, length 1.79× carpus, with a row of five robust setae anteriorly; dactylus falcate.</p><p><bold><italic>Pereopod 7</italic></bold> (Fig. <xref ref-type="fig" rid="F8">8D</xref>) similar to pereopod 6, but slightly longer, coxa small, weakly bilobate.</p><p><bold><italic>Uropod 1</italic></bold> (Fig. <xref ref-type="fig" rid="F8">8E</xref>), peduncle subrectangular, with two dorsolateral robust setae, ventrodistal end lacking inter-ramal process, length 1.27× inner ramus; outer ramus with two dorsal and three terminal robust setae; inner ramus subequal to outer ramus, with three dorsal and four terminal robust setae.</p><p><bold><italic>Uropod 2</italic></bold> (Fig. <xref ref-type="fig" rid="F8">8F</xref>), peduncle short, subrectangular, subequal to inner ramus in length, with two dorsolateral and one dorsomedial robust setae; outer ramus with three dorsal and four terminal robust setae; inner ramus subequal to outer ramus, with two dorsal and three terminal robust setae.</p><p><bold><italic>Uropod 3</italic></bold> (Fig. <xref ref-type="fig" rid="F8">8G</xref>) uniramus, peduncle short, length 0.83× ramus, unarmed; ramus biarticulate, proximal article with five setae, terminal article minute, with one long seta on apex.</p><p><bold><italic>Telson</italic></bold> (Fig. <xref ref-type="fig" rid="F8">8H</xref>) entire, short, broader than long, truncate distally, each lobe with two subapical setae and 1–2 unequal robust setae on the apex.</p></tp:treatment-sec><tp:treatment-sec sec-type="remarks" id="SECID0E2SAG"><title>Remarks.</title><p><italic><tp:taxon-name><tp:taxon-name-part taxon-name-part-type="genus" reg="Grandidierella">Grandidierella</tp:taxon-name-part><tp:taxon-name-part taxon-name-part-type="species" reg="naroensis">naroensis</tp:taxon-name-part></tp:taxon-name></italic> sp. nov. is morphologically similar to <italic><tp:taxon-name><tp:taxon-name-part taxon-name-part-type="genus" reg="Grandidierella">G.</tp:taxon-name-part><tp:taxon-name-part taxon-name-part-type="species" reg="pseudosakaensis">pseudosakaensis</tp:taxon-name-part></tp:taxon-name></italic> Ariyama, 2020, <italic><tp:taxon-name><tp:taxon-name-part taxon-name-part-type="genus" reg="Grandidierella">G.</tp:taxon-name-part><tp:taxon-name-part taxon-name-part-type="species" reg="osakaensis">osakaensis</tp:taxon-name-part></tp:taxon-name></italic> Ariyama, 1996, and <italic><tp:taxon-name><tp:taxon-name-part taxon-name-part-type="genus" reg="Grandidierella">G.</tp:taxon-name-part><tp:taxon-name-part taxon-name-part-type="species" reg="fasciata">fasciata</tp:taxon-name-part></tp:taxon-name></italic> Ariyama, 1996 in the following characters and character states: 1) gnathopod 1, merus with a small posterodistal notch; 2) gnathopod 1, carpus with three processes posterodistally. However, <italic><tp:taxon-name><tp:taxon-name-part taxon-name-part-type="genus" reg="Grandidierella">G.</tp:taxon-name-part><tp:taxon-name-part taxon-name-part-type="species" reg="naroensis">naroensis</tp:taxon-name-part></tp:taxon-name></italic> sp. nov. is distinguished from its congeners by the characters and character states listed in Table <xref ref-type="table" rid="T2">2</xref> and the following features (different characteristics of <italic><tp:taxon-name><tp:taxon-name-part taxon-name-part-type="genus" reg="Grandidierella">G.</tp:taxon-name-part><tp:taxon-name-part taxon-name-part-type="species" reg="pseudosakaensis">pseudosakaensis</tp:taxon-name-part></tp:taxon-name></italic>, <italic><tp:taxon-name><tp:taxon-name-part taxon-name-part-type="genus" reg="Grandidierella">G.</tp:taxon-name-part><tp:taxon-name-part taxon-name-part-type="species" reg="osakaensis">osakaensis</tp:taxon-name-part></tp:taxon-name></italic>, and <italic><tp:taxon-name><tp:taxon-name-part taxon-name-part-type="genus" reg="Grandidierella">G.</tp:taxon-name-part><tp:taxon-name-part taxon-name-part-type="species" reg="fasciata">fasciata</tp:taxon-name-part></tp:taxon-name></italic> in brackets): 1) maxilla 1, outer plate with eight teeth (vs with nine teeth in <italic><tp:taxon-name><tp:taxon-name-part taxon-name-part-type="genus" reg="Grandidierella">G.</tp:taxon-name-part><tp:taxon-name-part taxon-name-part-type="species" reg="pseudosakaensis">pseudosakaensis</tp:taxon-name-part></tp:taxon-name></italic> and with 10 teeth in <italic><tp:taxon-name><tp:taxon-name-part taxon-name-part-type="genus" reg="Grandidierella">G.</tp:taxon-name-part><tp:taxon-name-part taxon-name-part-type="species" reg="fasciata">fasciata</tp:taxon-name-part></tp:taxon-name></italic>); 2) gnathopod 1, ischium without a posterodistal process (vs with a process in <italic><tp:taxon-name><tp:taxon-name-part taxon-name-part-type="genus" reg="Grandidierella">G.</tp:taxon-name-part><tp:taxon-name-part taxon-name-part-type="species" reg="osakaensis">osakaensis</tp:taxon-name-part></tp:taxon-name></italic>); 3) gnathopod 1, carpus with small distal and proximal processes and a large middle process (vs with large middle and proximal processes and a small distal process in <italic><tp:taxon-name><tp:taxon-name-part taxon-name-part-type="genus" reg="Grandidierella">G.</tp:taxon-name-part><tp:taxon-name-part taxon-name-part-type="species" reg="pseudosakaensis">pseudosakaensis</tp:taxon-name-part></tp:taxon-name></italic>, <italic><tp:taxon-name><tp:taxon-name-part taxon-name-part-type="genus" reg="Grandidierella">G.</tp:taxon-name-part><tp:taxon-name-part taxon-name-part-type="species" reg="osakaensis">osakaensis</tp:taxon-name-part></tp:taxon-name></italic>, and <italic><tp:taxon-name><tp:taxon-name-part taxon-name-part-type="genus" reg="Grandidierella">G.</tp:taxon-name-part><tp:taxon-name-part taxon-name-part-type="species" reg="fasciata">fasciata</tp:taxon-name-part></tp:taxon-name></italic>); 4) gnathopod 1, propodus subovate (vs subrectangular in <italic><tp:taxon-name><tp:taxon-name-part taxon-name-part-type="genus" reg="Grandidierella">G.</tp:taxon-name-part><tp:taxon-name-part taxon-name-part-type="species" reg="pseudosakaensis">pseudosakaensis</tp:taxon-name-part></tp:taxon-name></italic>, <italic><tp:taxon-name><tp:taxon-name-part taxon-name-part-type="genus" reg="Grandidierella">G.</tp:taxon-name-part><tp:taxon-name-part taxon-name-part-type="species" reg="osakaensis">osakaensis</tp:taxon-name-part></tp:taxon-name></italic>, and <italic><tp:taxon-name><tp:taxon-name-part taxon-name-part-type="genus" reg="Grandidierella">G.</tp:taxon-name-part><tp:taxon-name-part taxon-name-part-type="species" reg="fasciata">fasciata</tp:taxon-name-part></tp:taxon-name></italic>); 5) gnathopod 2, posterior margin of propodus with 3 robust setae (vs with 5 robust setae in <italic><tp:taxon-name><tp:taxon-name-part taxon-name-part-type="genus" reg="Grandidierella">G.</tp:taxon-name-part><tp:taxon-name-part taxon-name-part-type="species" reg="pseudosakaensis">pseudosakaensis</tp:taxon-name-part></tp:taxon-name></italic> and <italic><tp:taxon-name><tp:taxon-name-part taxon-name-part-type="genus" reg="Grandidierella">G.</tp:taxon-name-part><tp:taxon-name-part taxon-name-part-type="species" reg="osakaensis">osakaensis</tp:taxon-name-part></tp:taxon-name></italic> and with 4 robust setae in <italic><tp:taxon-name><tp:taxon-name-part taxon-name-part-type="genus" reg="Grandidierella">G.</tp:taxon-name-part><tp:taxon-name-part taxon-name-part-type="species" reg="fasciata">fasciata</tp:taxon-name-part></tp:taxon-name></italic>); 6) pereopod 7, basis anterior margin without plumose setae (vs with plumose setae in <italic><tp:taxon-name><tp:taxon-name-part taxon-name-part-type="genus" reg="Grandidierella">G.</tp:taxon-name-part><tp:taxon-name-part taxon-name-part-type="species" reg="pseudosakaensis">pseudosakaensis</tp:taxon-name-part></tp:taxon-name></italic>, <italic><tp:taxon-name><tp:taxon-name-part taxon-name-part-type="genus" reg="Grandidierella">G.</tp:taxon-name-part><tp:taxon-name-part taxon-name-part-type="species" reg="osakaensis">osakaensis</tp:taxon-name-part></tp:taxon-name></italic>, and <italic><tp:taxon-name><tp:taxon-name-part taxon-name-part-type="genus" reg="Grandidierella">G.</tp:taxon-name-part><tp:taxon-name-part taxon-name-part-type="species" reg="fasciata">fasciata</tp:taxon-name-part></tp:taxon-name></italic>), and 7) uropod 1, peduncle without an inter-ramal process (vs with an inter-ramal process in <italic><tp:taxon-name><tp:taxon-name-part taxon-name-part-type="genus" reg="Grandidierella">G.</tp:taxon-name-part><tp:taxon-name-part taxon-name-part-type="species" reg="fasciata">fasciata</tp:taxon-name-part></tp:taxon-name></italic>).</p><table-wrap id="T2" position="float" orientation="portrait"><label>Table 2.</label><caption><p>Morphological characters of <italic><tp:taxon-name><tp:taxon-name-part taxon-name-part-type="genus" reg="Grandidierella">Grandidierella</tp:taxon-name-part><tp:taxon-name-part taxon-name-part-type="species" reg="naroensis">naroensis</tp:taxon-name-part></tp:taxon-name></italic> sp. nov. and related species with three processes on posterodistal margin of carpus of gnathopod 1.</p></caption><table id="TID0EXBBG" rules="all"><tbody><tr><th rowspan="1" colspan="1">Species Characters</th><th rowspan="1" colspan="1">
                    <italic>
                      <tp:taxon-name><tp:taxon-name-part taxon-name-part-type="genus" reg="Grandidierella">G.</tp:taxon-name-part><tp:taxon-name-part taxon-name-part-type="species" reg="pseudosakaensis">pseudosakaensis</tp:taxon-name-part></tp:taxon-name>
                    </italic>
                  </th><th rowspan="1" colspan="1">
                    <italic>
                      <tp:taxon-name><tp:taxon-name-part taxon-name-part-type="genus" reg="Grandidierella">G.</tp:taxon-name-part><tp:taxon-name-part taxon-name-part-type="species" reg="osakaensis">osakaensis</tp:taxon-name-part></tp:taxon-name>
                    </italic>
                  </th><th rowspan="1" colspan="1">
                    <italic>
                      <tp:taxon-name><tp:taxon-name-part taxon-name-part-type="genus" reg="Grandidierella">G.</tp:taxon-name-part><tp:taxon-name-part taxon-name-part-type="species" reg="fasciata">fasciata</tp:taxon-name-part></tp:taxon-name>
                    </italic>
                  </th><th rowspan="1" colspan="1"><italic><tp:taxon-name><tp:taxon-name-part taxon-name-part-type="genus" reg="Grandidierella">G.</tp:taxon-name-part><tp:taxon-name-part taxon-name-part-type="species" reg="naroensis">naroensis</tp:taxon-name-part></tp:taxon-name></italic> sp. nov.</th></tr><tr><td rowspan="1" colspan="1">Body length</td><td rowspan="1" colspan="1">3.9 mm</td><td rowspan="1" colspan="1">6.9 mm</td><td rowspan="1" colspan="1">8.4 mm</td><td rowspan="1" colspan="1">4.9 mm</td></tr><tr><td rowspan="1" colspan="1">Maxilla 1, outer plate</td><td rowspan="1" colspan="1">9 teeth</td><td rowspan="1" colspan="1">8 teeth</td><td rowspan="1" colspan="1">10 teeth</td><td rowspan="1" colspan="1">8 teeth</td></tr><tr><td rowspan="1" colspan="1">Gnathopod 1, ischium posterodistal process</td><td rowspan="1" colspan="1">Absent</td><td rowspan="1" colspan="1">Present</td><td rowspan="1" colspan="1">Absent</td><td rowspan="1" colspan="1">Absent</td></tr><tr><td rowspan="1" colspan="1">Gnathopod 1, merus posterodistal process</td><td rowspan="1" colspan="1">Prominently produced</td><td rowspan="1" colspan="1">Prominently produced</td><td rowspan="1" colspan="1">Prominently produced</td><td rowspan="1" colspan="1">Weakly produced</td></tr><tr><td rowspan="1" colspan="1">Gnathopod 1, carpus</td><td rowspan="1" colspan="1">Large middle and proximal processes and small distal process</td><td rowspan="1" colspan="1">Large middle and proximal processes and small distal process</td><td rowspan="1" colspan="1">Large middle and proximal processes and small distal process</td><td rowspan="1" colspan="1">Small distal and proximal processes and large middle tooth</td></tr><tr><td rowspan="1" colspan="1">Gnathopod 1, propodus</td><td rowspan="1" colspan="1">Subrectangular</td><td rowspan="1" colspan="1">Subrectangular</td><td rowspan="1" colspan="1">Subrectangular</td><td rowspan="1" colspan="1">Subovate</td></tr><tr><td rowspan="1" colspan="1">Gnathopod 2, propodus posterior margin</td><td rowspan="1" colspan="1">5 robust setae</td><td rowspan="1" colspan="1">5 robust setae</td><td rowspan="1" colspan="1">4 robust setae</td><td rowspan="1" colspan="1">3 robust setae</td></tr><tr><td rowspan="1" colspan="1">Pereopod 7, basis anterior margin</td><td rowspan="1" colspan="1">With plumose setae</td><td rowspan="1" colspan="1">With plumose setae</td><td rowspan="1" colspan="1">With plumose setae</td><td rowspan="1" colspan="1">Without Plumose setae</td></tr><tr><td rowspan="1" colspan="1">Uropod 1, peduncle inter-ramal process</td><td rowspan="1" colspan="1">Absent</td><td rowspan="1" colspan="1">Absent</td><td rowspan="1" colspan="1">Present</td><td rowspan="1" colspan="1">Absent</td></tr><tr><td rowspan="1" colspan="1">Distribution</td><td rowspan="1" colspan="1">Iriomote island, japan</td><td rowspan="1" colspan="1">Osaka, japan</td><td rowspan="1" colspan="1">Osaka, japan</td><td rowspan="1" colspan="1">Narodo island, korea</td></tr><tr><td rowspan="1" colspan="1">Reference</td><td rowspan="1" colspan="1">
                    <xref ref-type="bibr" rid="B3">Ariyama 2020</xref>
                  </td><td rowspan="1" colspan="1">
                    <xref ref-type="bibr" rid="B1">Ariyama 1996</xref>
                  </td><td rowspan="1" colspan="1">
                    <xref ref-type="bibr" rid="B1">Ariyama 1996</xref>
                  </td><td rowspan="1" colspan="1">Present study</td></tr></tbody></table></table-wrap></tp:treatment-sec><tp:treatment-sec sec-type="etymology" id="SECID0EEEBG"><title>Etymology.</title><p>The species name is derived from the type locality, Narodo Island, located on the south coast of Korea.</p></tp:treatment-sec><tp:treatment-sec sec-type="distribution" id="SECID0EJEBG"><title>Distribution.</title><p>Korea (Narodo Island).</p></tp:treatment-sec><tp:treatment-sec><!--Section generated to contain objects referenced in tp:taxon-treatment.--><fig id="F2" position="float" orientation="portrait"><object-id xmlns:xlink="http://www.w3.org/1999/xlink" content-type="doi" xlink:type="simple">10.3897/zookeys.1210.124190.figure2</object-id><object-id xmlns:xlink="http://www.w3.org/1999/xlink" content-type="arpha" xlink:type="simple">06E4EA26-5F48-538A-AD8E-EA7504222AA6</object-id><label>Figure 2.</label><caption><p><italic><tp:taxon-name><tp:taxon-name-part taxon-name-part-type="genus" reg="Aoroides">Aoroides</tp:taxon-name-part><tp:taxon-name-part taxon-name-part-type="species" reg="gracilicrus">gracilicrus</tp:taxon-name-part></tp:taxon-name></italic> sp. nov. <bold>A</bold> male, 3.3 mm <bold>B</bold><italic><tp:taxon-name><tp:taxon-name-part taxon-name-part-type="genus" reg="Grandidierella">Grandidierella</tp:taxon-name-part><tp:taxon-name-part taxon-name-part-type="species" reg="naroensis">naroensis</tp:taxon-name-part></tp:taxon-name></italic> sp. nov., male, 4.9 mm. Scale bars: 1.0 mm (<bold>A, B</bold>).</p></caption><graphic xmlns:xlink="http://www.w3.org/1999/xlink" xlink:href="zookeys-1210-117_article-124190__-g002.jpg" position="float" orientation="portrait" xlink:type="simple" id="oo_1117739.jpg"><uri content-type="original_file" xlink:type="simple">https://binary.pensoft.net/fig/1117739</uri></graphic></fig></tp:treatment-sec><ref-list><ref id="B3"><mixed-citation xmlns:xlink="http://www.w3.org/1999/xlink" xlink:type="simple"><person-group><name name-style="western"><surname>Ariyama</surname><given-names>H</given-names></name></person-group> (<year>2020</year>) <article-title>Six species of <italic><tp:taxon-name><tp:taxon-name-part taxon-name-part-type="genus">Grandidierella</tp:taxon-name-part></tp:taxon-name></italic> collected from the Ryukyu Archipelago in Japan with descriptions of four new species (<tp:taxon-name><tp:taxon-name-part taxon-name-part-type="subphylum">Crustacea</tp:taxon-name-part></tp:taxon-name>: <tp:taxon-name><tp:taxon-name-part taxon-name-part-type="order">Amphipoda</tp:taxon-name-part></tp:taxon-name>: <tp:taxon-name><tp:taxon-name-part taxon-name-part-type="family">Aoridae</tp:taxon-name-part></tp:taxon-name>).</article-title><source>Zootaxa</source><volume>4810</volume>(<issue>1</issue>): <fpage>1</fpage>–<lpage>44</lpage>. <ext-link xlink:href="10.11646/zootaxa.4810.1.1" ext-link-type="doi" xlink:type="simple">https://doi.org/10.11646/zootaxa.4810.1.1</ext-link></mixed-citation></ref><ref id="B1"><mixed-citation xmlns:xlink="http://www.w3.org/1999/xlink" xlink:type="simple"><person-group><name name-style="western"><surname>Ariyama</surname><given-names>H</given-names></name></person-group> (<year>1996</year>) <article-title>Four species of the genus <italic><tp:taxon-name><tp:taxon-name-part taxon-name-part-type="genus">Grandidierella</tp:taxon-name-part></tp:taxon-name></italic> (<tp:taxon-name><tp:taxon-name-part taxon-name-part-type="subphylum">Crustacea</tp:taxon-name-part></tp:taxon-name>: <tp:taxon-name><tp:taxon-name-part taxon-name-part-type="order">Amphipoda</tp:taxon-name-part></tp:taxon-name>: <tp:taxon-name><tp:taxon-name-part taxon-name-part-type="family">Aoridae</tp:taxon-name-part></tp:taxon-name>) from Osaka Bay and the northern part of the Kii Channel, central Japan.</article-title><source>Publications of the Seto Marine Biological Laboratory</source><volume>37</volume>(<issue>1–2</issue>): <fpage>167</fpage>–<lpage>191</lpage>. <ext-link xlink:href="10.5134/176253" ext-link-type="doi" xlink:type="simple">https://doi.org/10.5134/176253</ext-link></mixed-citation></ref></ref-list></tp:taxon-treatment>
